# Supplementary material for: Unique Interaction between Layered Black Phosphorus and Nitrogen Dioxide
Source: Nanomaterials (Basel). 2022 Jun 10;12(12):2011. doi: 10.3390/nano12122011 (PMC9230001; doi:10.3390/nano12122011)
Supplement: Supplementary file 1 [file nanomaterials-12-02011-s001.zip]

Archive with 1 entries (1 files):
- nanomaterials-1709247-supplementary.pdf
